# Supplementary material for: A Novel Data-Driven Boolean Model for Genetic Regulatory Networks
Source: Front Physiol. 2018 Sep 25;9:1328. doi: 10.3389/fphys.2018.01328 (PMC6167558; doi:10.3389/fphys.2018.01328)
Supplement: Supplementary file 1 [file Data_Sheet_1.zip]

Archive with 16 entries (14 files):
- SI/
- SI/Fundamental Boolean Model Supplementary Information Manuscript_clean.docx
- SI/revisited Images/
- SI/revisited Images/Attractor1.JPG
- SI/revisited Images/attractor2.JPG
- SI/revisited Images/Boolean Function samples.JPG
- SI/revisited Images/Cellcycle FBNs.JPG
- SI/revisited Images/Cellcycle Network via BoolNet.JPG
- SI/revisited Images/Cube.JPG
- SI/revisited Images/Cube2.JPG
- SI/revisited Images/Evaluation1.JPG
- SI/revisited Images/FBMAttractors_cellcycle.jpg
- SI/revisited Images/FundamentalBoolean.JPG
- SI/revisited Images/MainFlowChart.JPG
- SI/revisited Images/OroginalCellcycleNetwork.JPG
- SI/revisited Images/Simulation of equilibrium.JPG
